# Supplementary material for: Renal Endocytic Regulation of Vitamin D Metabolism during Maturation and Aging in Laying Hens
Source: Animals (Basel). 2024 Feb 2;14(3):502. doi: 10.3390/ani14030502 (PMC10854989; doi:10.3390/ani14030502)
Supplement: Supplementary file 1 [file animals-14-00502-s001.zip]

Archive with 1 entries (1 files):
- animals-2849533-supplementary.pdf
